# Supplementary material for: Comparative Genome Analysis of Streptococcus suis Serotype 9 Isolates from China, The Netherland, and the U.K
Source: Life (Basel). 2021 Nov 30;11(12):1324. doi: 10.3390/life11121324 (PMC8707284; doi:10.3390/life11121324)
Supplement: Supplementary file 1 [file life-11-01324-s001.zip]

Archive with 1 entries (1 files):
- life-1480831-supplementary.xlsx
