# Supplementary material for: Comparative Genome Analysis of Streptococcus suis Serotype 9 Isolates from China, The Netherland, and the U.K
Source: Life (Basel). 2021 Nov 30;11(12):1324. doi: 10.3390/life11121324 (PMC8707284; doi:10.3390/life11121324)
Supplement: Supplementary file 1 [file life-11-01324-s001.zip › life-1480831-supplementary.xlsx]

## Sheet: Sheet1
Supplementary Table S1. The information of 279 tested isolates
Strains	Isolation time	Serotype	Isolation source	Isolation place	Note
1	2015	8	brain	Shanxi
2	2015	2	arthrosis	Hubei
3	2015	23	lung	Jiangsu
4	2015	2	lung	Shanxi
5	2015	2	kidney	Henan
6	2015	2	brain	Shandong
7	2015	non-typable	kidney	Jiangsu
8	2015	non-typable	arthrosis	Hunan
9	2015	non-typable	brain	Hubei
10	2015	1	brain	Hubei
11	2015	2	心	Shanxi
12	2015	9	lung	Henan	SS910
13	2015	2	liver	Henan
14	2015	non-typable	lung	Hubei
15	2015	3	lung	Shanghai
16	2015	9	brain	Hunan	SS901
17	2015	non-typable	lung	Sichuan
18	2015	2	brain	Henan
19	2015	8	spleen	Henan
20	2015	9	brain	Shanxi	SS903
21	2015	non-typable	lung	Guangdong
22	2015	14	lung	Hubei
23	2015	2	lung	Hubei
24	2015	9	lung	Henan	SS902
25	2015	2	brain	Shanxi
26	2015	8	lung	Guangdong
27	2015	non-typable	arthrosis	Guangdong
28	2015	7	spleen	Hubei
29	2015	2	lung	Anhui
30	2015	9	lung	Zhejiang	SS909
31	2015	9	brain	Shandong	SS904
32	2015	1\2	arthrosis	Guangdong
33	2015	13	lung	Jiangsu
34	2015	8	lung	Henan
35	2015	3	lung	Guangdong
36	2015	9	lung	Guangdong	SS908
37	2015	3	lung	Hubei
38	2015	2	brain	Henan
39	2015	non-typable	lung	Hubei
40	2015	7	arthrosis	Guangdong
41	2015	28	lung	Henan
42	2015	2	lung	Hubei
43	2015	9	arthrosis	Guangdong	SS911
44	2015	5	lung	Henan
45	2015	7	spleen	Henan
46	2015	8	lung	Hubei
47	2015	2	lung	Hubei
48	2015	3	lung	Guangdong
49	2015	3	lung	Jiangxi
50	2015	7	lung	Guangdong
51	2015	non-typable	arthrosis	Hunan
52	2015	8	lung	Shandong
53	2015	3	lung	Henan
54	2015	1\2	lung	Henan
55	2015	9	brain	Guangdong	SS906
56	2015	9	lung	Chongqing	SS905
57	2015	2	liver	Hubei
58	2015	3	lung	Guangdong
59	2015	13	lung	Fujian
60	2015	7	lung	Shanxi
61	2015	9	lung	Hubei	SS907
62	2015	23	lung	Hubei
63	2015	3	lung	Henan
64	2015	2	lung	Henan
65	2015	8	lung	Hubei
66	2015	8	lung	Shanxi
67	2015	2	kidney	Guangdong
68	2015	3	lung	Hubei
69	2016	2	liver	Henan
70	2016	2	lung	Henan
71	2016	3	lung	Guangdong
72	2016	2	liver	Hubei
73	2016	9	lung	Hunan	SS915
74	2016	9	lung	Guangxi	SS926
75	2016	5	lung	Jiangsu
76	2016	non-typable	lung	Hubei
77	2016	non-typable	spleen	Hubei
78	2016	3	lung	Hubei
79	2016	9	lung	Guangdong	SS923
80	2016	2	lung	Henan
81	2016	7	lung	Henan
82	2016	9	lung	Shandong	SS922
83	2016	non-typable	lung	Hubei
84	2016	non-typable	lung	Henan
85	2016	non-typable	lung	Guangdong
86	2016	3	lung	Hubei
87	2016	2	lung	Guangdong
88	2016	2	brain	Anhui
89	2016	2	brain	Henan
90	2016	9	lung	Henan	SS921
91	2016	15	lung	Guangdong
92	2016	2	liver	Hubei
93	2016	2	arthrosis	Shanxi
94	2016	8	lung	Henan
95	2016	9	brain	Guangdong	SS916
96	2016	9	brain	Zhejiang	SS927
97	2016	3	lung	Henan
98	2016	2	brain	Shanxi
99	2016	2	arthrosis	Shanxi
100	2016	9	arthrosis	Shanxi	SS920
101	2016	2	lung	Shanghai
102	2016	non-typable	brain	Hubei
103	2016	non-typable	lung	Guangdong
104	2016	2	brain	Henan
105	2016	1\2	lung	Guangdong
106	2016	non-typable	arthrosis	Hubei
107	2016	non-typable	spleen	Hubei
108	2016	7	lung	Liaoning
109	2016	9	lung	Chongqing	SS912
110	2016	7	arthrosis	Hubei
111	2016	8	lung	Henan
112	2016	8	lung	Guangdong
113	2016	2	brain	Shanxi
114	2016	9	brain	Hubei	SS925
115	2016	9	lung	Shandong	SS918
116	2016	8	lung	Hubei
117	2016	2	brain	Henan
118	2016	7	lung	Henan
119	2016	8	lung	Henan
120	2016	2	brain	Henan
121	2016	3	lung	Shaanxi
122	2016	9	lung	Guangdong	SS913
123	2016	21	kidney	Hebei
124	2016	2	lung	Shandong
125	2016	7	lung	Zhejiang
126	2016	non-typable	lung	Sichuan
127	2016	8	lung	Hubei
128	2016	14	brain	Jiangxi
129	2016	3	lung	Hubei
130	2016	2	lung	Shanxi
131	2016	2	brain	Henan
132	2016	2	lung	Hubei
133	2016	1\2	brain	Jiangsu
134	2016	2	arthrosis	Anhui
135	2016	23	lung	Hubei
136	2016	7	lung	Henan
137	2016	8	spleen	Hubei
138	2016	7	lung	Guangxi
139	2016	3	lung	Shaanxi
140	2016	9	lung	Shanxi	SS919
141	2016	6	lung	Shanghai
142	2016	9	lung	Hubei	SS924
143	2016	3	lung	Hubei
144	2016	2	liver	Hubei
145	2016	8	lung	Hubei
146	2016	2	arthrosis	Guangdong
147	2016	3	lung	Hubei
148	2016	non-typable	spleen	Jiangsu
149	2016	9	brain	Henan	SS917
150	2016	8	lung	Jiangxi
151	2016	2	brain	Hubei
152	2016	9	lung	Henan	SS914
153	2016	9	lung	Zhejiang	SS928
154	2016	2	liver	Hubei
155	2016	2	lung	Hubei
156	2016	non-typable	brain	Hubei
157	2016	2	lung	Shandong
158	2016	4	lung	Sichuan
159	2016	2	brain	Hubei
160	2016	11	lung	Hubei
161	2016	2	lung	Hubei
162	2016	3	lung	Hubei
163	2016	2	lung	Shandong
164	2016	3	lung	Guangdong
165	2017	2	spleen	Hubei
166	2017	1	lung	Guangdong
167	2017	9	lung	Hunan	SS939
168	2017	8	lung	Guangdong
169	2017	2	kidney	Hubei
170	2017	non-typable	lung	Hunan
171	2017	9	lung	Henan	SS930
172	2017	3	lung	Guangdong
173	2017	1	lung	Shandong
174	2017	3	lung	Guangdong
175	2017	8	lung	Hubei
176	2017	2	brain	Hubei
177	2017	2	brain	Guangdong
178	2017	5	lung	Zhejiang
179	2017	2	arthrosis	Hubei
180	2017	8	kidney	Jiangxi
181	2017	2	brain	Hunan
182	2017	2	lung	Jiangxi
183	2017	4	kidney	Guangdong
184	2017	2	lung	Henan
185	2017	29	lung	Hubei
186	2017	7	brain	Guangdong
187	2017	non-typable	liver	Guangdong
188	2017	3	lung	Guangdong
189	2017	non-typable	lung	Sichuan
190	2017	9	lung	Hubei	SS931
191	2017	3	lung	Guangdong
192	2017	7	lung	Hubei
193	2017	2	lung	Guangdong
194	2017	2	brain	Hubei
195	2017	2	spleen	Hubei
196	2017	non-typable	lung	Hubei
197	2017	2	brain	Hubei
198	2017	3	lung	Hubei
199	2017	2	lung	Hubei
200	2017	8	lung	Hunan
201	2017	2	spleen	Guangdong
202	2017	9	brain	Guangdong	SS932
203	2017	non-typable	arthrosis	Guangxi
204	2017	2	arthrosis	Guangdong
205	2017	3	lung	Guangdong
206	2017	2	arthrosis	Sichuan
207	2017	9	lung	Guangdong	SS935
208	2017	3	lung	Guangdong
209	2017	7	brain	Guangdong
210	2017	non-typable	lung	Hubei
211	2017	7	brain	Guangdong
212	2017	9	brain	Jiangxi	SS929
213	2017	3	lung	Guangxi
214	2017	2	brain	Hunan
215	2017	non-typable	lung	Hunan
216	2017	3	lung	Henan
217	2017	2	lung	Guangxi
218	2017	2	lung	Hubei
219	2017	7	brain	Shanghai
220	2017	2	lung	Shanxi
221	2017	non-typable	lung	Hunan
222	2017	3	lung	Guangdong
223	2017	14	arthrosis	Henan
224	2017	2	心	Jiangxi
225	2017	13	brain	Shanxi
226	2017	9	arthrosis	Guangdong	SS933
227	2017	8	lung	Jiangxi
228	2017	11	lung	Hubei
229	2017	9	brain	Shandong	SS936
230	2017	2	lung	Henan
231	2017	2	arthrosis	Jiangxi
232	2017	2	lung	Henan
233	2017	9	lung	Hubei	SS937
234	2017	9	lung	Jiangxi	SS941
235	2017	3	lung	Hubei
236	2017	9	arthrosis	Hubei	SS942
237	2017	9	brain	Hubei	SS940
238	2017	2	lung	Hubei
239	2017	3	lung	Hubei
240	2017	2	lung	Henan
241	2017	non-typable	brain	Guangdong
242	2017	2	brain	Hubei
243	2017	2	lung	Hubei
244	2017	9	brain	Shanxi	SS943
245	2017	2	brain	Henan
246	2017	3	lung	Guangdong
247	2017	8	lung	Henan
248	2017	2	lung	Hunan
249	2017	2	spleen	Hubei
250	2017	9	brain	Hunan	SS934
251	2017	28	lung	Hubei
252	2017	2	spleen	Hubei
253	2017	14	arthrosis	Henan
254	2017	6	lung	Sichuan
255	2017	9	lung	Henan	SS938
256	2017	non-typable	kidney	Guangdong
257	2017	non-typable	spleen	Jiangsu
258	2017	1\2	lung	Henan
259	2017	7	brain	Guangdong
260	2017	4	lung	Hubei
261	2017	non-typable	brain	Hubei
262	2017	non-typable	spleen	Guangdong
263	2017	14	arthrosis	Henan
264	2017	15	lung	Hubei
265	2017	2	lung	Hubei
266	2017	non-typable	arthrosis	Hubei
267	2017	1\2	arthrosis	Henan
268	2017	1\2	arthrosis	Hebei
269	2017	2	lung	Hubei
270	2017	8	lung	Guangdong
271	2017	non-typable	arthrosis	Hunan
272	2017	1\2	liver	Hubei
273	2017	2	arthrosis	Hubei
274	2017	3	lung	Guangdong
275	2017	2	arthrosis	Henan
276	2017	non-typable	lung	Jiangsu
277	2017	3	lung	Henan
278	2017	2	lung	Hubei
279	2017	non-typable	arthrosis	Jiangxi
